# Supplementary material for: Mucosal associated Lymphoid Tissue Lymphoma of the uvea: an analysis of 3 cases
Source: BMC Ophthalmol. 2022 Sep 19;22:371. doi: 10.1186/s12886-022-02598-2 (PMC9484074; doi:10.1186/s12886-022-02598-2)
Supplement: Supplementary file 1 — Additional file 1: The raw data of this study. Table 1. The basic information of involved patients. [file 12886_2022_2598_MOESM1_ESM.zip]

Archive with 673 entries (651 files):
- 2/
- __MACOSX/._2
- 2/IMG_8058.JPG
- __MACOSX/2/._IMG_8058.JPG
- 2/IMG_8064.JPG
- __MACOSX/2/._IMG_8064.JPG
- 2/IMG_8070.JPG
- __MACOSX/2/._IMG_8070.JPG
- 2/IMG_8071.JPG
- __MACOSX/2/._IMG_8071.JPG
- 2/IMG_8065.JPG
- __MACOSX/2/._IMG_8065.JPG
- 2/IMG_8059.JPG
- __MACOSX/2/._IMG_8059.JPG
- 2/IMG_8073.JPG
- __MACOSX/2/._IMG_8073.JPG
- 2/IMG_8067.JPG
- __MACOSX/2/._IMG_8067.JPG
- 2/IMG_8066.JPG
- __MACOSX/2/._IMG_8066.JPG
- 2/IMG_8072.JPG
- __MACOSX/2/._IMG_8072.JPG
- 2/IMG_8089.JPG
- __MACOSX/2/._IMG_8089.JPG
- 2/IMG_8076.JPG
- __MACOSX/2/._IMG_8076.JPG
- 2/IMG_8062.JPG
- __MACOSX/2/._IMG_8062.JPG
- 2/.DS_Store
- __MACOSX/2/._.DS_Store
- 2/IMG_8063.JPG
- __MACOSX/2/._IMG_8063.JPG
- 2/IMG_8077.JPG
- __MACOSX/2/._IMG_8077.JPG
- 2/IMG_8088.JPG
- __MACOSX/2/._IMG_8088.JPG
- 2/IMG_8061.JPG
- __MACOSX/2/._IMG_8061.JPG
- 2/IMG_8075.JPG
- __MACOSX/2/._IMG_8075.JPG
- 2/IMG_8074.JPG
- __MACOSX/2/._IMG_8074.JPG
- 2/IMG_8060.JPG
- __MACOSX/2/._IMG_8060.JPG
- 2/σ╝áσ«¥μ│░/
- 2/IMG_9116.JPG
- __MACOSX/2/._IMG_9116.JPG
- 2/IMG_8086.JPG
- __MACOSX/2/._IMG_8086.JPG
- 2/IMG_8092.JPG
- __MACOSX/2/._IMG_8092.JPG
- 2/IMG_8079.JPG
- __MACOSX/2/._IMG_8079.JPG
- 2/IMG_8078.JPG
- __MACOSX/2/._IMG_8078.JPG
- 2/IMG_8087.JPG
- __MACOSX/2/._IMG_8087.JPG
- 2/IMG_8091.JPG
- __MACOSX/2/._IMG_8091.JPG
- 2/IMG_8085.JPG
- __MACOSX/2/._IMG_8085.JPG
- 2/IMG_8084.JPG
- __MACOSX/2/._IMG_8084.JPG
- 2/IMG_8090.JPG
- __MACOSX/2/._IMG_8090.JPG
- 2/0318101104396.jpg
- __MACOSX/2/._0318101104396.jpg
- 2/IMG_8080.JPG
- __MACOSX/2/._IMG_8080.JPG
- 2/IMG_8057.JPG
- __MACOSX/2/._IMG_8057.JPG
- 2/IMG_8081.JPG
- __MACOSX/2/._IMG_8081.JPG
- 2/IMG_8083.JPG
- __MACOSX/2/._IMG_8083.JPG
- 2/IMG_8068.JPG
- __MACOSX/2/._IMG_8068.JPG
- 2/IMG_8069.JPG
- __MACOSX/2/._IMG_8069.JPG
- 2/IMG_8082.JPG
- __MACOSX/2/._IMG_8082.JPG
- 2/σ╝áσ«¥μ│░/Thumbs.db
- __MACOSX/2/σ╝áσ«¥μ│░/._Thumbs.db
- 2/σ╝áσ«¥μ│░/3-ki-67-IHC-40.jpg
- __MACOSX/2/σ╝áσ«¥μ│░/._3-ki-67-IHC-40.jpg
- 2/σ╝áσ«¥μ│░/1-HE-40.jpg
- __MACOSX/2/σ╝áσ«¥μ│░/._1-HE-40.jpg
- 2/σ╝áσ«¥μ│░/2-CD20-IHC-40.jpg
- __MACOSX/2/σ╝áσ«¥μ│░/._2-CD20-IHC-40.jpg
- 3/
- __MACOSX/._3
- 3/IMG_4919.JPG
- __MACOSX/3/._IMG_4919.JPG
- 3/IMG_6707.JPG
- __MACOSX/3/._IMG_6707.JPG
- 3/IMG_6706.JPG
- __MACOSX/3/._IMG_6706.JPG
- 3/20180920.JPG
- __MACOSX/3/._20180920.JPG
- 3/IMG_4918.JPG
- __MACOSX/3/._IMG_4918.JPG
- 3/ΘÖêτ¢èΘ£₧/
- 3/IMG_6704.JPG
- __MACOSX/3/._IMG_6704.JPG
- 3/IMG_6710.JPG
- __MACOSX/3/._IMG_6710.JPG
- 3/IMG_6711.JPG
- __MACOSX/3/._IMG_6711.JPG
- 3/IMG_6705.JPG
- __MACOSX/3/._IMG_6705.JPG
- 3/20181011μ1⁄4oσáí.JPG
- __MACOSX/3/._20181011μ1⁄4oσáí.JPG
- 3/.DS_Store
- __MACOSX/3/._.DS_Store
- 3/IMG_4920.JPG
- __MACOSX/3/._IMG_4920.JPG
- 3/IMG_4908.JPG
- __MACOSX/3/._IMG_4908.JPG
- 3/IMG_6702.JPG
- __MACOSX/3/._IMG_6702.JPG
- 3/IMG_6703.JPG
- __MACOSX/3/._IMG_6703.JPG
- 3/IMG_4909.JPG
- __MACOSX/3/._IMG_4909.JPG
- 3/ΘÖêτ¢èΘ£₧20181011/
- __MACOSX/3/._ΘÖêτ¢èΘ£₧20181011
- 3/μ£»Σ╕¡σñoΣ╜ôσâÅ/
- __MACOSX/3/._μ£»Σ╕¡σñoΣ╜ôσâÅ
- 3/IMG_7076.JPG
- __MACOSX/3/._IMG_7076.JPG
- 3/IMG_7074.JPG
- __MACOSX/3/._IMG_7074.JPG
- 3/IMG_7075.JPG
- __MACOSX/3/._IMG_7075.JPG
- 3/20181011CDI.JPG
- __MACOSX/3/._20181011CDI.JPG
- 3/IMG_7072.JPG
- __MACOSX/3/._IMG_7072.JPG
- 3/IMG_7073.JPG
- __MACOSX/3/._IMG_7073.JPG
- 3/IMG_4910.JPG
- __MACOSX/3/._IMG_4910.JPG
- 3/IMG_4911.JPG
- __MACOSX/3/._IMG_4911.JPG
- 3/IMG_4907.JPG
- __MACOSX/3/._IMG_4907.JPG
- 3/IMG_4913.JPG
- __MACOSX/3/._IMG_4913.JPG
- 3/IMG_4912.JPG
- __MACOSX/3/._IMG_4912.JPG
- 3/IMG_4916.JPG
- __MACOSX/3/._IMG_4916.JPG
- 3/IMG_6708.JPG
- __MACOSX/3/._IMG_6708.JPG
- 3/IMG_6709.JPG
- __MACOSX/3/._IMG_6709.JPG
- 3/20181011OCT.JPG
- __MACOSX/3/._20181011OCT.JPG
- 3/IMG_4917.JPG
- __MACOSX/3/._IMG_4917.JPG
- 3/IMG_4915.JPG
- __MACOSX/3/._IMG_4915.JPG
- 3/IMG_4914.JPG
- __MACOSX/3/._IMG_4914.JPG
- 3/ΘÖêτ¢èΘ£₧/Thumbs.db
- __MACOSX/3/ΘÖêτ¢èΘ£₧/._Thumbs.db
- 3/ΘÖêτ¢èΘ£₧/2-HE-40.jpg
- __MACOSX/3/ΘÖêτ¢èΘ£₧/._2-HE-40.jpg
- 3/ΘÖêτ¢èΘ£₧/1-HE-20.jpg
- __MACOSX/3/ΘÖêτ¢èΘ£₧/._1-HE-20.jpg
- 3/ΘÖêτ¢èΘ£₧/4-KI-67-IHC-20.jpg
- __MACOSX/3/ΘÖêτ¢èΘ£₧/._4-KI-67-IHC-20.jpg
- 3/ΘÖêτ¢èΘ£₧/3-CD20-IHC-20.jpg
- __MACOSX/3/ΘÖêτ¢èΘ£₧/._3-CD20-IHC-20.jpg
- 3/ΘÖêτ¢èΘ£₧20181011/Image8.jpg
- __MACOSX/3/ΘÖêτ¢èΘ£₧20181011/._Image8.jpg
- 3/ΘÖêτ¢èΘ£₧20181011/Image9.jpg
- __MACOSX/3/ΘÖêτ¢èΘ£₧20181011/._Image9.jpg
- 3/ΘÖêτ¢èΘ£₧20181011/Image11.jpg
- __MACOSX/3/ΘÖêτ¢èΘ£₧20181011/._Image11.jpg
- 3/ΘÖêτ¢èΘ£₧20181011/Image10.jpg
- __MACOSX/3/ΘÖêτ¢èΘ£₧20181011/._Image10.jpg
- 3/ΘÖêτ¢èΘ£₧20181011/Image7.jpg
- __MACOSX/3/ΘÖêτ¢èΘ£₧20181011/._Image7.jpg
- 3/ΘÖêτ¢èΘ£₧20181011/Image6.jpg
- __MACOSX/3/ΘÖêτ¢èΘ£₧20181011/._Image6.jpg
- 3/ΘÖêτ¢èΘ£₧20181011/Image4.jpg
- __MACOSX/3/ΘÖêτ¢èΘ£₧20181011/._Image4.jpg
- 3/ΘÖêτ¢èΘ£₧20181011/Image5.jpg
- __MACOSX/3/ΘÖêτ¢èΘ£₧20181011/._Image5.jpg
- 3/ΘÖêτ¢èΘ£₧20181011/Image1.jpg
- __MACOSX/3/ΘÖêτ¢èΘ£₧20181011/._Image1.jpg
- 3/ΘÖêτ¢èΘ£₧20181011/Image2.jpg
- __MACOSX/3/ΘÖêτ¢èΘ£₧20181011/._Image2.jpg
- 3/ΘÖêτ¢èΘ£₧20181011/Image3.jpg
- __MACOSX/3/ΘÖêτ¢èΘ£₧20181011/._Image3.jpg
- 3/μ£»Σ╕¡σñoΣ╜ôσâÅ/0123180313372.jpg
- __MACOSX/3/μ£»Σ╕¡σñoΣ╜ôσâÅ/._0123180313372.jpg
- 3/μ£»Σ╕¡σñoΣ╜ôσâÅ/0123180328325.jpg
- __MACOSX/3/μ£»Σ╕¡σñoΣ╜ôσâÅ/._0123180328325.jpg
- 3/μ£»Σ╕¡σñoΣ╜ôσâÅ/0123180229629.jpg
- __MACOSX/3/μ£»Σ╕¡σñoΣ╜ôσâÅ/._0123180229629.jpg
- 3/μ£»Σ╕¡σñoΣ╜ôσâÅ/0123180327604.jpg
- __MACOSX/3/μ£»Σ╕¡σñoΣ╜ôσâÅ/._0123180327604.jpg
- 3/μ£»Σ╕¡σñoΣ╜ôσâÅ/0123180250933.jpg
- __MACOSX/3/μ£»Σ╕¡σñoΣ╜ôσâÅ/._0123180250933.jpg
- 3/μ£»Σ╕¡σñoΣ╜ôσâÅ/0123180314988.jpg
- __MACOSX/3/μ£»Σ╕¡σñoΣ╜ôσâÅ/._0123180314988.jpg
- 3/μ£»Σ╕¡σñoΣ╜ôσâÅ/0123180253397.jpg
- __MACOSX/3/μ£»Σ╕¡σñoΣ╜ôσâÅ/._0123180253397.jpg
- 3/μ£»Σ╕¡σñoΣ╜ôσâÅ/0123180231880.jpg
- __MACOSX/3/μ£»Σ╕¡σñoΣ╜ôσâÅ/._0123180231880.jpg
- 3/μ£»Σ╕¡σñoΣ╜ôσâÅ/0123180342475.jpg
- __MACOSX/3/μ£»Σ╕¡σñoΣ╜ôσâÅ/._0123180342475.jpg
- 3/μ£»Σ╕¡σñoΣ╜ôσâÅ/0123180252075.jpg
- __MACOSX/3/μ£»Σ╕¡σñoΣ╜ôσâÅ/._0123180252075.jpg
- 3/μ£»Σ╕¡σñoΣ╜ôσâÅ/0123180330052.jpg
- __MACOSX/3/μ£»Σ╕¡σñoΣ╜ôσâÅ/._0123180330052.jpg
- 3/μ£»Σ╕¡σñoΣ╜ôσâÅ/0123180228346.jpg
- __MACOSX/3/μ£»Σ╕¡σñoΣ╜ôσâÅ/._0123180228346.jpg
- 3/μ£»Σ╕¡σñoΣ╜ôσâÅ/0123180346499.jpg
- __MACOSX/3/μ£»Σ╕¡σñoΣ╜ôσâÅ/._0123180346499.jpg
- 3/μ£»Σ╕¡σñoΣ╜ôσâÅ/0123180312340.jpg
- __MACOSX/3/μ£»Σ╕¡σñoΣ╜ôσâÅ/._0123180312340.jpg
- 3/μ£»Σ╕¡σñoΣ╜ôσâÅ/0123180248916.jpg
- __MACOSX/3/μ£»Σ╕¡σñoΣ╜ôσâÅ/._0123180248916.jpg
- 3/μ£»Σ╕¡σñoΣ╜ôσâÅ/0123180243499.jpg
- __MACOSX/3/μ£»Σ╕¡σñoΣ╜ôσâÅ/._0123180243499.jpg
- 3/μ£»Σ╕¡σñoΣ╜ôσâÅ/0123180347563.jpg
- __MACOSX/3/μ£»Σ╕¡σñoΣ╜ôσâÅ/._0123180347563.jpg
- 3/μ£»Σ╕¡σñoΣ╜ôσâÅ/0123180311282.jpg
- __MACOSX/3/μ£»Σ╕¡σñoΣ╜ôσâÅ/._0123180311282.jpg
- 3/μ£»Σ╕¡σñoΣ╜ôσâÅ/0123180234571.jpg
- __MACOSX/3/μ£»Σ╕¡σñoΣ╜ôσâÅ/._0123180234571.jpg
- 3/μ£»Σ╕¡σñoΣ╜ôσâÅ/0123180344519.jpg
- __MACOSX/3/μ£»Σ╕¡σñoΣ╜ôσâÅ/._0123180344519.jpg
- 3/μ£»Σ╕¡σñoΣ╜ôσâÅ/0123180329083.jpg
- __MACOSX/3/μ£»Σ╕¡σñoΣ╜ôσâÅ/._0123180329083.jpg
- 3/μ£»Σ╕¡σñoΣ╜ôσâÅ/0123180323155.jpg
- __MACOSX/3/μ£»Σ╕¡σñoΣ╜ôσâÅ/._0123180323155.jpg
- 3/μ£»Σ╕¡σñoΣ╜ôσâÅ/0123180318843.jpg
- __MACOSX/3/μ£»Σ╕¡σñoΣ╜ôσâÅ/._0123180318843.jpg
- 3/μ£»Σ╕¡σñoΣ╜ôσâÅ/0123180248133.jpg
- __MACOSX/3/μ£»Σ╕¡σñoΣ╜ôσâÅ/._0123180248133.jpg
- 3/μ£»Σ╕¡σñoΣ╜ôσâÅ/0123180316715.jpg
- __MACOSX/3/μ£»Σ╕¡σñoΣ╜ôσâÅ/._0123180316715.jpg
- 3/μ£»Σ╕¡σñoΣ╜ôσâÅ/0123180321083.jpg
- __MACOSX/3/μ£»Σ╕¡σñoΣ╜ôσâÅ/._0123180321083.jpg
- 3/μ£»Σ╕¡σñoΣ╜ôσâÅ/0123180345473.jpg
- __MACOSX/3/μ£»Σ╕¡σñoΣ╜ôσâÅ/._0123180345473.jpg
- 3/μ£»Σ╕¡σñoΣ╜ôσâÅ/0123180227195.jpg
- __MACOSX/3/μ£»Σ╕¡σñoΣ╜ôσâÅ/._0123180227195.jpg
- 3/μ£»Σ╕¡σñoΣ╜ôσâÅ/0123180249932.jpg
- __MACOSX/3/μ£»Σ╕¡σñoΣ╜ôσâÅ/._0123180249932.jpg
- 3/μ£»Σ╕¡σñoΣ╜ôσâÅ/0123180238515.jpg
- __MACOSX/3/μ£»Σ╕¡σñoΣ╜ôσâÅ/._0123180238515.jpg
- 3/μ£»Σ╕¡σñoΣ╜ôσâÅ/0123180254828.jpg
- __MACOSX/3/μ£»Σ╕¡σñoΣ╜ôσâÅ/._0123180254828.jpg
- 1/
- 1/BΦ╢à+UBMΘâ¡Θçæσà░-μ╖ïσ╖┤τÿñ/
- __MACOSX/1/._BΦ╢à+UBMΘâ¡Θçæσà░-μ╖ïσ╖┤τÿñ
- 1/.DS_Store
- __MACOSX/1/._.DS_Store
- 1/σëìΦèéτàoτëç/
- 1/σîûΘ¬î/
- 1/Θâ¡Θçæσà░maltFFA/
- __MACOSX/1/._Θâ¡Θçæσà░maltFFA
- 1/τùàσÄåμò┤τÉå/
- 1/OCTτ£╝σ║òτàoτ¢╕/
- 1/τ£╝τoæτë╣μúÇ/
- 1/Θâ¡Θçæσà░τùàτÉå/
- 1/ICGAΘâ¡Θçæσà░2/
- __MACOSX/1/._ICGAΘâ¡Θçæσà░2
- 1/BΦ╢à+UBMΘâ¡Θçæσà░-μ╖ïσ╖┤τÿñ/Θâ¡Θçæσà░_10594954/
- __MACOSX/1/BΦ╢à+UBMΘâ¡Θçæσà░-μ╖ïσ╖┤τÿñ/._Θâ¡Θçæσà░_10594954
- 1/BΦ╢à+UBMΘâ¡Θçæσà░-μ╖ïσ╖┤τÿñ/.DS_Store
- __MACOSX/1/BΦ╢à+UBMΘâ¡Θçæσà░-μ╖ïσ╖┤τÿñ/._.DS_Store
- 1/BΦ╢à+UBMΘâ¡Θçæσà░-μ╖ïσ╖┤τÿñ/Θâ¡Θçæσà░_10599973/
- __MACOSX/1/BΦ╢à+UBMΘâ¡Θçæσà░-μ╖ïσ╖┤τÿñ/._Θâ¡Θçæσà░_10599973
- 1/σëìΦèéτàoτëç/681610003090_.pic_hd.jpg
- __MACOSX/1/σëìΦèéτàoτëç/._681610003090_.pic_hd.jpg
- 1/σëìΦèéτàoτëç/691610003094_.pic_hd.jpg
- __MACOSX/1/σëìΦèéτàoτëç/._691610003094_.pic_hd.jpg
- 1/σëìΦèéτàoτëç/661610003078_.pic_hd.jpg
- __MACOSX/1/σëìΦèéτàoτëç/._661610003078_.pic_hd.jpg
- 1/σëìΦèéτàoτëç/671610003086_.pic_hd.jpg
- __MACOSX/1/σëìΦèéτàoτëç/._671610003086_.pic_hd.jpg
- 1/σëìΦèéτàoτëç/651610003074_.pic_hd.jpg
- __MACOSX/1/σëìΦèéτàoτëç/._651610003074_.pic_hd.jpg
- 1/σëìΦèéτàoτëç/641610003070_.pic_hd.jpg
- __MACOSX/1/σëìΦèéτàoτëç/._641610003070_.pic_hd.jpg
- 1/σëìΦèéτàoτëç/701610003098_.pic_hd.jpg
- __MACOSX/1/σëìΦèéτàoτëç/._701610003098_.pic_hd.jpg
- 1/σîûΘ¬î/20201215ANCA.jpg
- __MACOSX/1/σîûΘ¬î/._20201215ANCA.jpg
- 1/σîûΘ¬î/20201214ΦíÇσ╕╕Φoä.jpg
- __MACOSX/1/σîûΘ¬î/._20201214ΦíÇσ╕╕Φoä.jpg
- 1/σîûΘ¬î/.DS_Store
- __MACOSX/1/σîûΘ¬î/._.DS_Store
- 1/σîûΘ¬î/20201217σ░┐σ╕╕Φoä.jpg
[truncated: 373 more entries]
